# Supplementary material for: Identification of M2-like macrophage-related signature for predicting the prognosis, ecosystem and immunotherapy response in hepatocellular carcinoma
Source: PLoS One. 2023 Sep 19;18(9):e0291645. doi: 10.1371/journal.pone.0291645 (PMC10508629; doi:10.1371/journal.pone.0291645)
Supplement: S1 Table — (XLSX) [file pone.0291645.s002.xlsx]

## Sheet: 04.cellMarkers
Supplementary Table 1. Macrophage M2 related markers identified by WGCNA analysis
cyan module	violet module
MEGF8	PTK7
RELB	MYH10
RANBP1	AC005586.1
ZNF576	BCAT1
AC092957.1	NRP2
CH25H	ACTN1
AC243964.3	VIM
CHGA	AKR1B1
MAPK12	EDIL3
AL354760.1	HOXB2
SNRPA	HS3ST3A1
FAM174B	COL16A1
PPAN	TMEM158
SLIT3	GABRA3
MAILR	PLPP4
NEFH	PFN1P1
TONSL	FIBCD1
C19orf54	RUNX2
SHKBP1	CD70
GLB1L2	KCNIP3
AC004816.1	PLAUR
DAPK2	RPLP0P2
DOC2B	CLMP
CPA2	BDKRB1
AC010761.1	CAMKK1
VWA5A	CRISPLD1
AC148476.1	LINC00862
IRF2BP1	MOK
ERCC2	GALNT14
MS4A8	PLTP
NOP56	IL11
AC107956.1	CALB2
SLC39A14	AC124067.2
NKX6-3	CNN1
VDAC3	CCL11
DYRK1B	TRAV13-1
AC006504.7	CREB3L1
AP000892.3	FOSL1
PRMT1	SMYD3
CLPS	AC007406.3
SNORD113-3	SEMA7A
STMN3	SBSN
DM1-AS	CEMIP
PARD6A	P3H3
NEURL1	GREM1
VPS9D1-AS1	TEX29
FJX1	RPL29P19
UBE2FP3	HAS1
DPCD	ADAM33
RFLNA	FAM43B
EID2	GATA3
COQ8B	TRBV3-1
YBX3	PDLIM4
CEP89	ROR2
AC004241.3	HHIPL1
DRC7	VEGFC
SIDT2	SNAI2
DMWD	PTX3
PDX1	TRBV5-6
CTRB2	HOXB9
PDCD2L	AC026369.2
ARHGAP39	UTS2
AC156455.1	SCG5
AC022509.2	DES
MARK4
SRSF12
LAMP5
PAF1
IRGQ
SUPT5H
C19orf47
GIPR
ZNF529-AS1
TOMM40
PPP3CC
SETBP1-DT
CLPTM1
TRMU
SPATA33
AC092306.1
CSKMT
FAM24B
AC105206.2
PLBD1
TGIF2
MNX1
FOXA3
RECQL4
BCAM
ARL2
SNHG1
AC095057.3
FBXW9
BHLHE22
REEP4
HMGA1
TBCB
AF279873.3
RNF122
PRSS2
ENKD1
SNORA33
RABL6
EID2B
RANBP1P1
NCCRP1
CTRB1
AC074212.1
KCTD15
LINC00662
KIF9
FBRSL1
CPNE1
ZNF296
AKT2
AC019069.1
QPCTL
FBL
NECTIN2
NUDT19
LAPTM4B
AL035071.1
FUT10
TTI2
PLD3
MAGEA11
ERP27
AC079250.1
REG3G
AL450998.1
MAPK15
CPA1
ZNF775
SYMPK
EMC8
TRAPPC6A
RPS2P5
RPS16
GRWD1
RPL21P134
PRSS1
PDCD5
ECE1
AC011481.1
SERPINB6
TIMM50
CLASRP
HMGA2
POLR1G
THAP8
FAM160B2
PIP5K1B
SMG9
CD320
TUBB2B
AC005393.1
FAM216A
SERTAD3
FBXO46
SNRPD2
PLAC8L1
DLK1
XPO7
VASP
P2RY11
PPP1R37
EIF4EBP1
MAK16
AC002398.1
PTP4A3
LGALS14
KIRREL2
MATN4
PAFAH1B3
ERCC1
AC008556.1
OPA3
MEST
PSMC4
AC007938.3
AC067838.1
RPSAP7
NUMBL
KCNJ11
AL355987.4
KCNK9
SNORA12
PTGDR2
RBPJL
REG4
DMPK
ZNF428
XRCC1
LINC02404
PSMD8
CTXN1
TRIM28
BLOC1S3
POLR3D
