# Supplementary material for: Identification of M2-like macrophage-related signature for predicting the prognosis, ecosystem and immunotherapy response in hepatocellular carcinoma
Source: PLoS One. 2023 Sep 19;18(9):e0291645. doi: 10.1371/journal.pone.0291645 (PMC10508629; doi:10.1371/journal.pone.0291645)
Supplement: S2 Table — (XLSX) [file pone.0291645.s003.xlsx]

## Sheet: 04.cellMarkers
Supplementary Table 2. Differentially expressed Macrophage M2 related markers in HCC.
PSMC4
BLOC1S3
IRGQ
PDCD5
MARK4
XRCC1
SNRPA
TOMM40
SMG9
RECQL4
TONSL
TIMM50
CLASRP
THAP8
TRMU
ZNF775
PSMD8
SUPT5H
SNRPD2
NOP56
TRIM28
SYMPK
FBRSL1
PDCD2L
ERCC2
SMYD3
EMC8
CEP89
HMGA1
DMWD
TBCB
SHKBP1
CD320
CLPTM1
PTP4A3
PPP1R37
OPA3
GRWD1
FBL
ZNF576
C19orf54
RABL6
CPNE1
QPCTL
REEP4
MEGF8
PRMT1
RPS16
DPCD
ARHGAP39
PAFAH1B3
FBXW9
ARL2
DAPK2
FBXO46
SERPINB6
ERCC1
POLR1G
SPATA33
C19orf47
PAF1
EID2
PPAN
IRF2BP1
RELB
ZNF428
EID2B
CSKMT
DMPK
EDIL3
DYRK1B
FAM160B2
LAPTM4B
ZNF296
MAPK12
P2RY11
RANBP1
SERTAD3
VASP
SEMA7A
FAM24B
VIM
FAM216A
NECTIN2
BCAM
PLD3
TRAPPC6A
VDAC3
NUMBL
TGIF2
KCNJ11
BCAT1
PTGDR2
CEMIP
PTK7
NUDT19
SNAI2
CNN1
ACTN1
CTXN1
EIF4EBP1
KCNIP3
TUBB2B
CREB3L1
RFLNA
STMN3
ERP27
AKR1B1
DLK1
SLC39A14
